# Supplementary material for: Induction of significant neutralizing antibodies against SARS-CoV-2 by a highly attenuated pangolin coronavirus variant with a 104nt deletion at the 3'-UTR
Source: Emerg Microbes Infect. 2022 Dec 18;12(1):2151383. doi: 10.1080/22221751.2022.2151383 (PMC9769135; doi:10.1080/22221751.2022.2151383)
Supplement: Supplemental Material [file TEMI_A_2151383_SM2034.zip]

Archive with 5 entries (5 files):
- Figure S1.jpg
- Figure S2.jpg
- Figure S3.jpg
- Figure S4.jpg
- supplementary figures legends_clean version.docx
